# Supplementary material for: Seven new freshwater species of Gammarus from southern China (Crustacea, Amphipoda, Gammaridae)
Source: Zookeys. 2018 Apr 10;(749):1–79. doi: 10.3897/zookeys.749.23165 (PMC5904484; doi:10.3897/zookeys.749.23165)
Supplement: XML Treatment for Gammarus caecigenus [file zookeys.749.23165-treatment8.xml]

<!DOCTYPE tp:taxon-treatment
  PUBLIC "-//TaxonX//DTD Taxonomic Treatment Publishing DTD v0 20100105//EN" "tax-treatment-NSO.dtd">
<tp:taxon-treatment xmlns:tp="http://www.plazi.org/taxpub"><tp:treatment-meta><kwd-group><label>Taxon classification</label><kwd><named-content xmlns:xlink="http://www.w3.org/1999/xlink" content-type="kingdom">Animalia</named-content></kwd><kwd><named-content xmlns:xlink="http://www.w3.org/1999/xlink" content-type="order">Amphipoda</named-content></kwd><kwd><named-content xmlns:xlink="http://www.w3.org/1999/xlink" content-type="family">Gammaridae</named-content></kwd></kwd-group><mixed-citation publication-type="journal"><person-group><name><surname>Hou</surname><given-names>Zhonge</given-names></name><name><surname>Zhao</surname><given-names>Shuangyan</given-names></name><name><surname>Li</surname><given-names>Shuqiang</given-names></name></person-group><article-title>Seven new freshwater species of <italic><tp:taxon-name><tp:taxon-name-part taxon-name-part-type="genus" reg="Gammarus">Gammarus</tp:taxon-name-part></tp:taxon-name></italic> from southern China (<tp:taxon-name><tp:taxon-name-part taxon-name-part-type="subphylum">Crustacea</tp:taxon-name-part></tp:taxon-name>, <tp:taxon-name><tp:taxon-name-part taxon-name-part-type="order">Amphipoda</tp:taxon-name-part></tp:taxon-name>, <tp:taxon-name><tp:taxon-name-part taxon-name-part-type="family">Gammaridae</tp:taxon-name-part></tp:taxon-name>)</article-title><source>Zookeys</source><day>10</day><month>4</month><year>2018</year><volume>2018</volume><issue>749</issue><fpage>1</fpage><lpage>79</lpage><pub-id pub-id-type="doi">10.3897/zookeys.749.23165</pub-id></mixed-citation></tp:treatment-meta><tp:nomenclature><tp:taxon-name>
              <tp:taxon-name-part taxon-name-part-type="genus" reg="Gammarus">Gammarus</tp:taxon-name-part>
              <tp:taxon-name-part taxon-name-part-type="species" reg="caecigenus">caecigenus</tp:taxon-name-part>
              <object-id xmlns:xlink="http://www.w3.org/1999/xlink" content-type="zoobank" xlink:type="simple">http://zoobank.org/C6A67FAB-DC7A-4E2D-8C30-5D7B14A65827</object-id>
            </tp:taxon-name><tp:taxon-authority>Hou &amp; Li</tp:taxon-authority><tp:taxon-status xmlns:xlink="http://www.w3.org/1999/xlink" xlink:type="simple">sp. n.</tp:taxon-status><xref ref-type="fig" rid="F39">Figs 39</xref><xref ref-type="fig" rid="F40">, 40</xref><xref ref-type="fig" rid="F41">, 41</xref><xref ref-type="fig" rid="F42">, 42</xref><xref ref-type="fig" rid="F43">, 43</xref><xref ref-type="fig" rid="F44">, 44</xref></tp:nomenclature><tp:treatment-sec sec-type="material" id="SECID0EK5BI"><title>Material examined.</title><p>Holotype: male (<named-content xmlns:xlink="http://www.w3.org/1999/xlink" content-type="dwc:institutional_code" xlink:type="simple">IZCAS</named-content>-I-A1587-1), 10.0 mm, Xingwen County (<named-content xmlns:xlink="http://www.w3.org/1999/xlink" content-type="dwc:verbatimCoordinates" xlink:type="simple"><named-content content-type="geo-json" specific-use="{&#34;type&#34;:&#34;Point&#34;,&#34;coordinates&#34;:[105.120000,28.190000]}" id="NCID0EY5BI" xlink:type="simple">105.12°E, 28.19°N</named-content></named-content>), altitude 840 m, Yibin City, Sichuan Province, China, April 25, 2014, collected by Yucheng Lin, Huifeng Zhao, Yunchun Li, Jianglang Wu and Fengyuan Li. Paratype: female (<named-content xmlns:xlink="http://www.w3.org/1999/xlink" content-type="dwc:institutional_code" xlink:type="simple">IZCAS</named-content>-I-A1587-2), 5.9 mm, same data as holotype.</p></tp:treatment-sec><tp:treatment-sec sec-type="etymology" id="SECID0EC6BI"><title>Etymology.</title><p>The epithet derives from the Latin word “<italic><tp:taxon-name><tp:taxon-name-part taxon-name-part-type="genus" reg="Gammarus"/><tp:taxon-name-part taxon-name-part-type="species" reg="caecigenus">caecigenus</tp:taxon-name-part></tp:taxon-name></italic>”, referring to the eyes absent; adjective.</p></tp:treatment-sec><tp:treatment-sec sec-type="diagnosis" id="SECID0ES6BI"><title>Diagnosis.</title><p>Eyes absent; antenna II with long setae, calceoli absent; merus and carpus of pereopod III with clusters of long setae on posterior margins; armature of urosomites degenerated, urosomite I with setae on dorsal margin, urosomite II with two groups of spines accompanied by setae; uropod I peduncle without basefacial spine; uropods I–II with more marginal spines; inner ramus of uropod III reaching 0.9 times the length of outer ramus, terminal article of outer ramus vestigial.</p></tp:treatment-sec><tp:treatment-sec sec-type="description" id="SECID0EX6BI"><title>Description of holotype male</title><p>(<named-content xmlns:xlink="http://www.w3.org/1999/xlink" content-type="dwc:institutional_code" xlink:type="simple">IZCAS</named-content>-I-A1587-1), 10.0 mm.</p><p>
              <bold><italic>Head</italic></bold> (Fig. <xref ref-type="fig" rid="F39">39A</xref>): eyes absent, inferior antennal sinus deep.</p><fig id="F39" position="float" orientation="portrait"><label>Figure 39.</label><caption><p>
                  <italic><tp:taxon-name><tp:taxon-name-part taxon-name-part-type="genus" reg="Gammarus">Gammarus</tp:taxon-name-part> <tp:taxon-name-part taxon-name-part-type="species" reg="caecigenus">caecigenus</tp:taxon-name-part></tp:taxon-name></italic> Hou &amp; Li, sp. n., male holotype. <bold>A</bold> head <bold>B</bold> antenna I <bold>C</bold> flagellar article of antenna I with aesthetasc <bold>D</bold> antenna II <bold>E</bold> upper lip <bold>F</bold> lower lip <bold>G</bold> left mandible <bold>H</bold> incisor and lacinia mobilis of right mandible <bold>I</bold> left maxilla I <bold>J</bold> distal part of palp article II of right maxilla I <bold>K</bold> maxilla II <bold>L</bold> maxilliped <bold>M</bold> article IV of maxilliped right palp.</p></caption><graphic xmlns:xlink="http://www.w3.org/1999/xlink" xlink:href="zookeys-749-001-g039.jpg" position="float" orientation="portrait" xlink:type="simple" id="oo_196093.jpg"/></fig><p>
              <italic>Antenna I</italic> (Fig. <xref ref-type="fig" rid="F39">39B, C</xref>): peduncle articles I–III in length ratio 1.0: 0.8: 0.4, with distal setae; flagellum with 28 articles, most with aesthetascs; accessory ﬂagellum with four articles; both primary and accessory ﬂagella with short distal setae.</p><p>
              <italic>Antenna II</italic> (Fig. <xref ref-type="fig" rid="F39">39D</xref>): peduncle articles III–V in length ratio 1.0: 2.1: 2.4, articles IV and V of peduncle with long lateral and medial setae; flagellum with ten articles and one tiny distal article, with setae along dorsal and ventral margins; calceoli absent.</p><p>
              <italic>Upper lip</italic> (Fig. <xref ref-type="fig" rid="F39">39E</xref>): ventral margin rounded, bearing short minute setae.</p><p>
              <italic>Mandible</italic> (Fig. <xref ref-type="fig" rid="F39">39G, H</xref>): left mandible incisor with five teeth; lacinia mobilis with four teeth; spine row with seven pairs of plumose setae; articles I–III of palp in length ratio 1.0: 3.1: 2.6, second article with 12 marginal setae, article III with five A-setae, two clusters of B-setae, a row of D-setae, and five E-setae apically; incisor of right mandible with four teeth, lacinia mobilis bifurcate, with small teeth.</p><p>
              <italic>Lower lip</italic> (Fig. <xref ref-type="fig" rid="F39">39F</xref>): inner lobes lacking, outer lobes covered with thin setae.</p><p>
              <italic>Maxilla I</italic> (Fig. <xref ref-type="fig" rid="F39">39I, J</xref>): asymmetrical, left inner plate with 18 plumose setae and five fine setae on medial margin; outer plate with 11 robust serrated apical spines; second article of left palp with two simple setae and eight slender spines apically; second article of right palp with five stout spines, one stiff seta and one slender spine.</p><p>
              <italic>Maxilla II</italic> (Fig. <xref ref-type="fig" rid="F39">39K</xref>): inner plate with three simple setae and 14 plumose facial setae in an oblique row; inner and outer plates with long setae apically.</p><p>
              <italic>Maxilliped</italic> (Fig. <xref ref-type="fig" rid="F39">39L, M</xref>): inner plate with three stout apical spines, two subapical spines, and 25 plumose setae; outer plate bearing four simple setae, a row of 16 blade spines and five plumose setae apically; article IV of left palp missing, right palp hooked, with two setae at hinge of unguis.</p><p>
              <bold><italic>Pereon.</italic></bold> <italic>Gnathopod I</italic> (Fig. <xref ref-type="fig" rid="F40">40A, B</xref>): coxal plate bearing one seta on anterior and posterior margins each; basis with long setae on anterior and posterior margins; merus <!--PageBreak--><!--PageBreak--><!--PageBreak-->bearing setae on posterodistal corner; carpus 1.6 times as long as wide, 0.8 times as long as propodus, bearing four clusters of setae along ventral margin and two clusters of setae on dorsal margin; propodus oval, palm with one medial spine and 13 spines on posterior margin and surface; dactylus with one seta on outer margin.</p><fig id="F40" position="float" orientation="portrait"><label>Figure 40.</label><caption><p>
                  <italic><tp:taxon-name><tp:taxon-name-part taxon-name-part-type="genus" reg="Gammarus">Gammarus</tp:taxon-name-part> <tp:taxon-name-part taxon-name-part-type="species" reg="caecigenus">caecigenus</tp:taxon-name-part></tp:taxon-name></italic> Hou &amp; Li, sp. n., male holotype. <bold>A</bold> gnathopod I <bold>B</bold> propodus and dactylus of gnathopod I <bold>C</bold> gnathopod II <bold>D</bold> propodus and dactylus of gnathopod II <bold>E</bold> epimeral plate I <bold>F</bold> epimeral plate II <bold>G</bold> epimeral plate III <bold>H</bold> dorsal margins of urosomites I–III.</p></caption><graphic xmlns:xlink="http://www.w3.org/1999/xlink" xlink:href="zookeys-749-001-g040.jpg" position="float" orientation="portrait" xlink:type="simple" id="oo_196094.jpg"/></fig><p>
              <italic>Gnathopod II</italic> (Fig. <xref ref-type="fig" rid="F40">40C, D</xref>): coxal plate bearing two setae and one seta on anterior and posterior margins, respectively; basis with setae on anterior and posterior margins; merus bearing setae on posterodistal corner; carpus 2.2 times as long as wide, 0.8 times as long as propodus, bearing eight clusters of setae along ventral margin and two clusters of setae on dorsal margin; propodus subrectangular, palm margin with one medial spine and seven spines on posterodistal corner; dactylus with one seta on outer margin.</p><p>
              <italic>Pereopod III</italic> (Fig. <xref ref-type="fig" rid="F41">41A, B</xref>): coxal plate bearing two setae and one seta on anterior and posterior margins, respectively; basis elongated, with setae along anterior and posterior margins; merus with two short setae and five clusters of long straight setae on posterior margin and two groups of spines accompanied by setae on anterior margin, anterodistal corner with one spine accompanied by setae; carpus with three groups of spines accompanied by long setae on posterior margin, anterodistal corner with one spine accompanied by setae and posterodistal corner with two spines accompanied by setae; propodus with two spines accompanied by setae on posterior margin and two spines on posterodistal corner; dactylus with one plumose seta on anterior margin, and two setae at hinge of unguis.</p><fig id="F41" position="float" orientation="portrait"><label>Figure 41.</label><caption><p>
                  <italic><tp:taxon-name><tp:taxon-name-part taxon-name-part-type="genus" reg="Gammarus">Gammarus</tp:taxon-name-part> <tp:taxon-name-part taxon-name-part-type="species" reg="caecigenus">caecigenus</tp:taxon-name-part></tp:taxon-name></italic> Hou &amp; Li, sp. n., male holotype. <bold>A</bold> pereopod III <bold>B</bold> dactylus of pereopod III <bold>C</bold> pereopod IV <bold>D</bold> dactylus of pereopod IV <bold>E</bold> pereopod V <bold>F</bold> dactylus of pereopod V <bold>G</bold> pereopod VI <bold>H</bold> dactylus of pereopod VI <bold>I</bold> pereopod VII <bold>J</bold> dactylus of pereopod VII <bold>K</bold> telson.</p></caption><graphic xmlns:xlink="http://www.w3.org/1999/xlink" xlink:href="zookeys-749-001-g041.jpg" position="float" orientation="portrait" xlink:type="simple" id="oo_196095.jpg"/></fig><p>
              <italic>Pereopod IV</italic> (Fig. <xref ref-type="fig" rid="F41">41C, D</xref>): coxal plate concave, bearing two setae on anterior margin and five setae on posterior margin; basis with setae along anterior and posterior margins; merus with a single seta and four clusters of straight setae on posterior margin and one spine accompanied by two setae on anterior margin, anterodistal corner with two spines accompanied by setae; carpus and propodus with spines accompanied by setae on posterior margins; dactylus with one plumose seta on anterior margin, and two setae at hinge of unguis.</p><p>
              <italic>Pereopod V</italic> (Fig. <xref ref-type="fig" rid="F41">41E, F</xref>): coxal plate bearing one seta and two setae on anterior and posterior margins, respectively; basis expanded, with two setae and five spines accompanied by setae on anterior margin, anterodistal corner with two spines accompanied by setae, posterior margin with a row of 13 setae; merus with one spine accompanied by clusters of short setae on anterior margin and one spine accompanied by two setae on posterior margin, anterodistal corner with one spine accompanied by setae and posterodistal corner with two spines accompanied by setae; carpus and propodus with three to four groups of spines accompanied by fine setae on anterior margins; dactylus with one plumose seta on posterior margin, and two setae at hinge of unguis.</p><p>
              <italic>Pereopod VI</italic> (Fig. <xref ref-type="fig" rid="F41">41G, H</xref>): coxal plate bearing two setae on posterior margin; basis elongated, with two long setae and three spines accompanied by setae on anterior margin, anterodistal corner with three spines accompanied by one seta, posterior margin with a row of 13 setae; merus with three spines accompanied by setae on anterior margin and two spines accompanied by two setae on posterior margin, anterodistal and posterodistal corners with four and three spines accompanied by setae respectively; carpus with groups of spines accompanied by setae on anterior and posterior margins; <!--PageBreak-->propodus with groups of spines accompanied by fine setae on anterior margin; dactylus with one plumose seta on posterior margin, and two setae at hinge of unguis.</p><p>
              <italic>Pereopod VII</italic> (Fig. <xref ref-type="fig" rid="F41">41I, J</xref>): coxal plate with five setae on posterior margin; basis with one seta and four spines accompanied by setae on anterior margin, anterodistal corner with one spine accompanied by setae, posterior margin with a row of 15 setae; merus with three spines accompanied by setae on anterior margin and two spines accompanied by two setae on posterior margin, anterodistal and posterodistal corners with five and three spines accompanied by setae, respectively; carpus with groups of spines accompanied by setae on anterior and posterior margins, respectively; propodus with groups of spines accompanied by fine setae on anterior margin and three clusters of long setae on posterior margin; dactylus with one plumose seta on posterior margin, and two setae at hinge of unguis.</p><p>
              <italic>Coxal gills</italic>: coxal gill of gnathopod II and gill of pereopod V a little shorter than bases; gill of pereopod III approx. as long as basis; gill of pereopod IV a little longer than basis; gill of pereopod VI approx. half of the basis; gill of pereopod VII smallest, less than half of the basis.</p><p>
              <bold><italic>Pleon.</italic></bold> <italic>Epimeral plates</italic> (Fig. <xref ref-type="fig" rid="F40">40E–G</xref>): plate I ventrally rounded, bearing five long setae on anteroventral margin and four setae on posterior margin; plate II with four spines on ventral margin and seven setae on posterior margin, posterodistal corner blunt; plate III with five spines on ventral margin and seven setae on posterior margin, posterodistal corner blunt.</p><p>
              <italic>Pleopods I–III</italic> (Fig. <xref ref-type="fig" rid="F42">42A–C</xref>): similar, peduncle with two retinacula accompanied by one to three setae; outer ramus approx. as long as inner ramus, both rami fringed with plumose setae.</p><p>
              <bold><italic>Urosome.</italic></bold> <italic>Urosomites</italic> (Fig. <xref ref-type="fig" rid="F40">40H</xref>): urosomite I with two clusters of dorsal setae; urosomite II with one spine accompanied by five setae on each side; urosomite III with one spine accompanied by three setae on each side.</p><p>
              <italic>Uropods I–III</italic> (Fig. <xref ref-type="fig" rid="F42">42D–F</xref>): uropod I peduncle longer than rami, without basofacial spine, with four and seven spines on inner and outer margins, respectively, inner and outer distal corners with one spine and two spines respectively; inner ramus with three spines on inner margin and two spines on outer margin; outer ramus with two spines and five spines on inner and outer margins, respectively; both rami with five terminal spines. Uropod II short, peduncle a little longer than rami, bearing two spines on inner margin, four spines on outer margin and one distal spine on each corner; inner ramus with three spines on inner and outer margins each; outer ramus with one spine on inner margin and four spines on outer margin; both rami with five terminal spines. Uropod III peduncle with two setae on surface and seven distal spines; inner ramus 2.0 times as long as peduncle, reaching 0.9 times the length of outer ramus, with two spines accompanied by simple and plumose setae on inner margin, four plumose setae accompanied by simple setae on outer margin and two spines accompanied by long setae distally; proximal article of outer ramus with three groups of spines accompanied by simple setae on outer margin, simple and plumose setae on inner margin, and four distal spines, terminal article vestigial.</p><fig id="F42" position="float" orientation="portrait"><label>Figure 42.</label><caption><p>
                  <italic><tp:taxon-name><tp:taxon-name-part taxon-name-part-type="genus" reg="Gammarus">Gammarus</tp:taxon-name-part> <tp:taxon-name-part taxon-name-part-type="species" reg="caecigenus">caecigenus</tp:taxon-name-part></tp:taxon-name></italic> Hou &amp; Li, sp. n., <bold>A–G</bold> male, holotype; <bold>H–J</bold> female, paratype. <bold>A</bold> pleopod I <bold>B</bold> pleopod II <bold>C</bold> pleopod III <bold>D</bold> uropod I <bold>E</bold> uropod II <bold>F</bold> uropod III <bold>G</bold> terminal article of outer ramus (another male) <bold>H</bold> uropod I <bold>I</bold> uropod II <bold>J</bold> telson.</p></caption><graphic xmlns:xlink="http://www.w3.org/1999/xlink" xlink:href="zookeys-749-001-g042.jpg" position="float" orientation="portrait" xlink:type="simple" id="oo_196096.jpg"/></fig><!--PageBreak--><!--PageBreak--><!--PageBreak--><p>
              <italic>Telson</italic> (Fig. <xref ref-type="fig" rid="F41">41K</xref>): deeply cleft, 1.1 times as long as wide, each lobe with four setae on surface; left lobe with three distal spines accompanied by two simple setae and right lobe with two distal spines accompanied by three simple setae.</p></tp:treatment-sec><tp:treatment-sec sec-type="description" id="SECID0EBMCI"><title>Description of paratype female</title><p>(<named-content xmlns:xlink="http://www.w3.org/1999/xlink" content-type="dwc:institutional_code" xlink:type="simple">IZCAS</named-content>-I-A1587-2). 5.9 mm.</p><p>
              <bold><italic>Pereon.</italic></bold> <italic>Gnathopod I</italic> (Fig. <xref ref-type="fig" rid="F43">43A, B</xref>): coxal plate bearing one seta on anterior and posterior margins each; basis with long setae on anterior and posterior margins; propodus oval, palm with four spines on posterior margin, bearing long setae along anterior and posterior margins; dactylus with one seta on outer margin.</p><fig id="F43" position="float" orientation="portrait"><label>Figure 43.</label><caption><p>
                  <italic><tp:taxon-name><tp:taxon-name-part taxon-name-part-type="genus" reg="Gammarus">Gammarus</tp:taxon-name-part> <tp:taxon-name-part taxon-name-part-type="species" reg="caecigenus">caecigenus</tp:taxon-name-part></tp:taxon-name></italic> Hou &amp; Li, sp. n., female paratype. <bold>A</bold> gnathopod I <bold>B</bold> propodus and dactylus of gnathopod I <bold>C</bold>, gnathopod II <bold>D</bold> propodus and dactylus of gnathopod II.</p></caption><graphic xmlns:xlink="http://www.w3.org/1999/xlink" xlink:href="zookeys-749-001-g043.jpg" position="float" orientation="portrait" xlink:type="simple" id="oo_196097.jpg"/></fig><p>
              <italic>Gnathopod II</italic> (Fig. <xref ref-type="fig" rid="F43">43C, D</xref>): coxal plate bearing one seta on anterior and posterior margins each; basis with setae on anterior and posterior margins; propodus subrectangular, palm margin with three spines on posterodistal corner, bearing long setae along anterior and posterior margins; dactylus with one seta on outer margin.</p><p>
              <italic>Pereopods III and IV</italic> (Fig. <xref ref-type="fig" rid="F44">44E, F</xref>): merus and carpus with fewer setae on posterior margins than those of male.</p><fig id="F44" position="float" orientation="portrait"><label>Figure 44.</label><caption><p>
                  <italic><tp:taxon-name><tp:taxon-name-part taxon-name-part-type="genus" reg="Gammarus">Gammarus</tp:taxon-name-part> <tp:taxon-name-part taxon-name-part-type="species" reg="caecigenus">caecigenus</tp:taxon-name-part></tp:taxon-name></italic> Hou &amp; Li, sp. n., female paratype. <bold>A</bold> oostegite of gnathopod II <bold>B</bold> oostegite of pereopod III <bold>C</bold> oostegite of pereopod IV <bold>D</bold> oostegite of pereopod V <bold>E</bold> pereopod III <bold>F</bold> pereopod IV <bold>G</bold> pereopod V <bold>H</bold> pereopod VI <bold>I</bold> pereopod VII <bold>J</bold> uropod III.</p></caption><graphic xmlns:xlink="http://www.w3.org/1999/xlink" xlink:href="zookeys-749-001-g044.jpg" position="float" orientation="portrait" xlink:type="simple" id="oo_196098.jpg"/></fig><p>
              <italic>Pereopods V–VII</italic> (Fig. <xref ref-type="fig" rid="F44">44G–I</xref>): similar to those of male.</p><p>
              <italic>Oostegite</italic> (Fig. <xref ref-type="fig" rid="F44">44A–D</xref>): oostegite of gnathopod II broad, with marginal setae, oostegites of pereopods III and IV elongated, oostegite of pereopod V smallest.</p><p>
              <bold><italic>Urosome.</italic></bold> <italic>Uropods I–III</italic> (Figs <xref ref-type="fig" rid="F42">42H, I</xref>; <xref ref-type="fig" rid="F44">44J</xref>): uropod I peduncle longer than rami, without basofacial spine, with three and five spines on inner and outer margins, respectively, inner distal corner with one spine and outer distal corner with three spines; inner ramus with two spines on inner and outer margins each; outer ramus with three spines on inner margin; both rami with five terminal spines. Uropod II short, peduncle a little longer than rami, bearing three spines on outer margin, each corner with one distal spine; inner ramus with two spines on inner and outer margins each; outer ramus with one spine on inner margin and three spines on outer margin; both rami with five terminal spines. Uropod III peduncle with two setae on surface and six distal spines accompanied by setae; inner ramus 1.1 times as long as peduncle, reaching 0.7 times the length of outer ramus, with one spine accompanied by three simple setae and two plumose setae on inner margin; proximal article of outer ramus with two pairs of spines accompanied by simple setae on outer margin and three plumose setae accompanied by three simple setae on inner margin, terminal article much shorter than distal setae; adjacent spine absent.</p><p>
              <italic>Telson</italic> (Fig. <xref ref-type="fig" rid="F42">42J</xref>): cleft, 1.1 times as long as wide, right lobe with one spine on surface, each lobe with two distal spines accompanied by two setae.</p></tp:treatment-sec><tp:treatment-sec sec-type="variability" id="SECID0E5QCI"><title>Variability.</title><p>Outer ramus of uropod III without terminal article or much shorter than adjacent spines.</p></tp:treatment-sec><tp:treatment-sec sec-type="habitat" id="SECID0EDRCI"><title>Habitat.</title><p>This species was collected from a cave, where a pool with an area of one square meter was formed by dripping water from stalactites.</p></tp:treatment-sec><tp:treatment-sec sec-type="remarks" id="SECID0EIRCI"><title>Remarks.</title><p>The new species of <italic><tp:taxon-name><tp:taxon-name-part taxon-name-part-type="genus" reg="Gammarus">Gammarus</tp:taxon-name-part> <tp:taxon-name-part taxon-name-part-type="species" reg="caecigenus">caecigenus</tp:taxon-name-part></tp:taxon-name></italic> Hou &amp; Li, sp. n. is most similar to <italic><tp:taxon-name><tp:taxon-name-part taxon-name-part-type="genus" reg="Gammarus">G.</tp:taxon-name-part> <tp:taxon-name-part taxon-name-part-type="species" reg="hirtellus">hirtellus</tp:taxon-name-part></tp:taxon-name></italic> Hou, Li &amp; Li, 2013 in eyes absent; epimeral plate III posterodistal corner subacute; and uropod III inner ramus 0.9 times the length of outer ramus, terminal article vestigial. <italic><tp:taxon-name><tp:taxon-name-part taxon-name-part-type="genus" reg="Gammarus">Gammarus</tp:taxon-name-part> <tp:taxon-name-part taxon-name-part-type="species" reg="caecigenus">caecigenus</tp:taxon-name-part></tp:taxon-name></italic> Hou &amp; Li, sp. n. differs from <italic><tp:taxon-name><tp:taxon-name-part taxon-name-part-type="genus" reg="Gammarus">G.</tp:taxon-name-part> <tp:taxon-name-part taxon-name-part-type="species" reg="hirtellus">hirtellus</tp:taxon-name-part></tp:taxon-name></italic> Hou, Li &amp; Li, 2013 (<italic><tp:taxon-name><tp:taxon-name-part taxon-name-part-type="genus" reg="Gammarus">G.</tp:taxon-name-part> <tp:taxon-name-part taxon-name-part-type="species" reg="hirtellus">hirtellus</tp:taxon-name-part></tp:taxon-name></italic> in parentheses) in antenna II calceoli <!--PageBreak--><!--PageBreak--><!--PageBreak-->absent (present); pereopod III with long straight setae on posterior margin (with long curled setae); pereopods V–VII with groups of spines on anterior margins, but with few setae (with spines accompanied by long setae); uropods I and II with more spines along peduncle and both rami (with one spine on each side of inner and outer rami); and urosomites I and II with two groups of spines and setae (with four groups of spines and setae).</p><p>The comparison between these seven species is presented in the following key.</p></tp:treatment-sec></tp:taxon-treatment>
